# Supplementary material for: Predicting the Potential Global Distribution of Amblyomma americanum (Acari: Ixodidae) under Near Current and Future Climatic Conditions, Using the Maximum Entropy Model
Source: Biology (Basel). 2021 Oct 18;10(10):1057. doi: 10.3390/biology10101057 (PMC8533137; doi:10.3390/biology10101057)
Supplement: Supplementary file 1 [file biology-10-01057-s001.zip]

Archive with 2 entries (2 files):
- occurrence-supplement_data.csv
- supplement table&figure.pdf
